# Supplementary material for: Influence of water quality on diversity and composition of fungal communities in a tropical river
Source: Sci Rep. 2018 Oct 4;8:14799. doi: 10.1038/s41598-018-33162-y (PMC6172213; doi:10.1038/s41598-018-33162-y)
Supplement: Supplementary file 2 — Dataset 1 [file 41598_2018_33162_MOESM2_ESM.zip]

Archive with 11 entries (10 files):
- Data_S1/
- Data_S1/Allmodels.R
- Data_S1/geo_file14.csv
- Data_S1/geo_file13.csv
- Data_S1/Geo_dist.R
- Data_S1/Intersect_otus13_14.R
- Data_S1/otu14.csv
- Data_S1/otu13.csv
- Data_S1/otucompleto.csv
- Data_S1/model_data.csv
- Data_S1/scores.csv
