# Supplementary material for: Influence of water quality on diversity and composition of fungal communities in a tropical river
Source: Sci Rep. 2018 Oct 4;8:14799. doi: 10.1038/s41598-018-33162-y (PMC6172213; doi:10.1038/s41598-018-33162-y)
Supplement: Supplementary file 2 — Dataset 1 [file 41598_2018_33162_MOESM2_ESM.zip › Data_S1/Allmodels.R]

#### Load packages
library(MuMIn)
library(Matrix)
library(lme4)
library(lmerTest)
library(effects)

### Load function to calculate maximum correlation coefficient between predictor variables, retrieved from each model
max.r <- function(x){
  corm <- cov2cor(vcov(x))
  corm <- as.matrix(corm)
  if (length(corm)==1){
    corm <- 0
    max(abs(corm))
  } else if (length(corm)==4){
    cormf <- corm[2:nrow(corm),2:ncol(corm)]
    cormf <- 0
    max(abs(cormf))
  } else {
    cormf <- corm[2:nrow(corm),2:ncol(corm)]
    diag(cormf) <- 0
    max(abs(cormf))
  }
}

############################################################### Diversity models

#### Load data##
m <- read.csv("model_data.csv", sep=";", header=TRUE, dec = ".")
m$Ponto <- as.factor(m$Ponto)
m$Year <- as.factor(m$Year)
head(m)
str(m)
summary(m)

## Normality check
hist(m$Diversity)
shapiro.test(m$Diversity)

#### Model selection - Full dataset
Yearmodel.div <- lmer(Diversity ~ Year + (1|Ponto),  data=m, REML=FALSE)
drop1(Yearmodel.div, test="Chisq")

Fullmodel.div <- lmer(Diversity ~ Year +  scale(Conductivity) + scale(Turbidity) + scale(Temperature) + 
                        scale(D_O) + scale(pH) + scale(Sodium) + scale(Potassium) + scale(Nitrate) + 
                        scale(Amoniacal_N) + scale(B_O_D) + scale(Total_P) + scale(Total_Al) + 
                        scale(Total_O_C) + scale(Dissol_Fe) + scale(Total_Fe) + (1|Ponto),  data=m, REML=FALSE)

###Run dredge specifying the number of predictor variables and including the max.r function
nrow(m)
options(na.action = na.fail)
Allmodels.div <- dredge(Fullmodel.div, rank = "AIC", m.lim=c(0, 4), extra= max.r) 
NCM.div <- get.models(Allmodels.div, subset = max.r<=0.6) ##Retrieve models with max.r <=0.6 (not collinear)
res.div <- model.sel(NCM.div) ##Final model selection table
res.div[res.div$delta<2, ]

##### Best model estimates and effect plots
res.div[res.div$delta<2, ] ### Model selection table
summary(model.avg(res.div, subset=delta<2)) ### Summary of all effects (model averaging)

############################################################ Composition models
#### Load data##
a <- read.csv("/media/alana/RJ's Brick/Mabel/dropbox/piro/scores.csv", sep=",")
b <- read.csv("/media/alana/RJ's Brick/Mabel/dropbox/piro/testes_nuevos/datos_modelaje2.csv", sep=";")
colnames(a) <- c("Sample", "NMDS1", "NMDS2")
head(a)
head(b)
nrow(a)
nrow(b)

######merge_tables###
NMDSdata <- merge(a, b, by="Sample")
head(NMDSdata, 10)
tail(NMDSdata, 10)

str(NMDSdata)
NMDSdata$Ponto <- as.factor(NMDSdata$Ponto)
NMDSdata$Year <- as.factor(NMDSdata$Year)
summary(NMDSdata)

####Normality check
hist(NMDSdata$NMDS1)
hist(NMDSdata$NMDS2)
shapiro.test(NMDSdata$NMDS1) 
shapiro.test(NMDSdata$NMDS2) 

################### Model selection - Full dataset
Yearmodel1 <- lmer(NMDS1 ~ Year + (1|Ponto),  data=NMDSdata, REML=FALSE)
Yearmodel2 <- lmer(NMDS2 ~ Year + (1|Ponto),  data=NMDSdata, REML=FALSE)
drop1(Yearmodel1, test="Chisq")
drop1(Yearmodel2, test="Chisq")

Fullmodel <- lmer(NMDS1 ~ Year  +  scale(Conductivity) + scale(Turbidity)  +  scale(Temperature) + scale(D_O) + scale(pH) + 
                    scale(Sodium) + scale(Potassium) + scale(Nitrate) + scale(Amoniacal_N) + scale(B_O_D) + scale(Total_P) + scale(Total_Al) + 
                    scale(Total_O_C) + scale(Dissol_Fe) + scale(Total_Fe) + (1|Ponto),  data=NMDSdata, REML=FALSE)

Fullmodel2 <- lmer(NMDS2 ~ Year  +  scale(Conductivity) + scale(Turbidity)  +  scale(Temperature) + scale(D_O) + scale(pH) + 
                     scale(Sodium) + scale(Potassium) + scale(Nitrate) + scale(Amoniacal_N) + scale(B_O_D) + scale(Total_P) + scale(Total_Al) + 
                     scale(Total_O_C) + scale(Dissol_Fe) + scale(Total_Fe) + (1|Ponto),  data=NMDSdata, REML=FALSE)

###Run dredge specifying the number of predictor variables and including the max.r function
nrow(NMDSdata)
options(na.action = na.fail)
Allmodels <- dredge(Fullmodel, rank = "AIC", m.lim=c(0, 4), extra= max.r) 
NCM <- get.models(Allmodels, subset = max.r<=0.6) ##Retrieve models with max.r <=0.6 (not collinear)
res <- model.sel(NCM) ##Final model selection table
res[res$delta<2, ]

Allmodels2 <- dredge(Fullmodel2, rank = "AIC", m.lim=c(0, 4), extra= max.r) 
NCM2 <- get.models(Allmodels2, subset = max.r<=0.6) ##Retrieve models with max.r <=0.6 (not collinear)
res2 <- model.sel(NCM2) ##Final model selection table
res2[res2$delta<2, ]

##### Best model estimates and effect plots
res[res$delta<2, ] ## Model selection table
NCM[1]
BM.NMDS1 <- lmer(NMDS1 ~ scale(B_O_D) + scale(pH) + scale(Total_Al) + scale(Total_Fe) + (1 | Ponto), data=NMDSdata, REML=TRUE)
summary(BM.NMDS1) ## Summary of best model effects

res2[res2$delta<2, ] ## Model selection table
summary(model.avg(res2, subset=delta<2)) ## Summary of all effects (model averaging)
