# Supplementary material for: Influence of water quality on diversity and composition of fungal communities in a tropical river
Source: Sci Rep. 2018 Oct 4;8:14799. doi: 10.1038/s41598-018-33162-y (PMC6172213; doi:10.1038/s41598-018-33162-y)
Supplement: Supplementary file 2 — Dataset 1 [file 41598_2018_33162_MOESM2_ESM.zip › Data_S1/geo_file14.csv]

Sample	Longitude	Latitude
JPEP3600R1_14	-48,486667	-22,073333
JPEP3600R2_14	-48,486667	-22,073333
JPEP3600R3_14	-48,486667	-22,073333
PATO2900R1_14	-49,822222	-21,321389
PATO2900R2_14	-49,822222	-21,321389
PATO2900R3_14	-49,822222	-21,321389
PINH4500R1_14	-46,693611	-23,593889
PINH4500R2_14	-46,693611	-23,593889
PINH4500R3_14	-46,693611	-23,593889
TIET2400R1_14	-47,678056	-23,086667
TIET2400R2_14	-47,678056	-23,086667
TIET2400R3_14	-47,678056	-23,086667
TIET2450R1_14	-47,820556	-22,957222
TIET2450R2_14	-47,820556	-22,957222
TIET2450R3_14	-47,820556	-22,957222
TIET4200R1_14	-46,746389	-23,519722
TIET4200R2_14	-46,746389	-23,519722
TIET4200R3_14	-46,746389	-23,519722
TIRG2900R1_14	-47,029444	-23,382778
TIRG2900R2_14	-47,029444	-23,382778
TIRG2900R3_14	-47,029444	-23,382778
