# Supplementary material for: Influence of water quality on diversity and composition of fungal communities in a tropical river
Source: Sci Rep. 2018 Oct 4;8:14799. doi: 10.1038/s41598-018-33162-y (PMC6172213; doi:10.1038/s41598-018-33162-y)
Supplement: Supplementary file 2 — Dataset 1 [file 41598_2018_33162_MOESM2_ESM.zip › Data_S1/Geo_dist.R]

###set wd
setwd("C:/Users/MabelPatricia/Dropbox/piro")

##Load data
m <- read.csv("otu14.csv", sep=",", header=TRUE, row.names="ID")
m <- m[rowSums(m)>10, ]
m <- t(m)

o <- read.csv("geograph14.csv", sep=",", header=TRUE, row.names="Sample")
o <- o[, 1:2]

##Sort rownames
m <- m[ sort(rownames(m)), ]
o <- o[sort(rownames(o)), ]

rownames(m) == rownames(o)

head(o)
head(m[, 1:5])

##Transform df to matrix
Coords <- data.matrix(o)
OTUS <- data.matrix(m)

##Calculate distances
library(geosphere)
library(lattice)
library(permute)
library(vegan)

Bdist <- vegdist(OTUS, method="bray", diag=TRUE)
Bdist <- as.matrix(Bdist)


Gdist <- distm(Coords, fun=distHaversine)
rownames(Gdist) <- rownames(Bdist)
colnames(Gdist) <- colnames(Bdist)
head(Gdist)

nrow(Gdist)
nrow(Bdist)
ncol(Gdist)
ncol(Bdist)

###Run mantel test
mantel(Bdist, Gdist)
plot(Gdist, Bdist)

###Transform distance matrices into dataframes
Gdist.df <- as.data.frame(Gdist)
Gdist.df2 <- data.frame( t(combn(names(Gdist.df),2)), Gdist=t(Gdist.df)[lower.tri(Gdist.df)] )
head(Gdist.df2)

Bdist.df <- as.data.frame(Bdist)
Bdist.df2 <- data.frame( t(combn(names(Bdist.df),2)), Bdist=t(Bdist.df)[lower.tri(Bdist.df)] )
head(Bdist.df2)

identical(Gdist.df2$X1, Bdist.df2$X1)
identical(Gdist.df2$X2, Bdist.df2$X2)

AD.df <- cbind(Gdist.df2, Bdist.df2)
head(AD.df)

library(ggplot2)
ggplot(AD.df, aes(y=Bdist, x=Gdist)) + geom_point() + geom_smooth(method="lm", se=F, color="black", linetype="solid") +
  xlab("Geographic Distance (Km)") + ylab("Bray-Curtis Dissimilarity Distance") +
  theme_minimal()
