# Supplementary material for: Influence of water quality on diversity and composition of fungal communities in a tropical river
Source: Sci Rep. 2018 Oct 4;8:14799. doi: 10.1038/s41598-018-33162-y (PMC6172213; doi:10.1038/s41598-018-33162-y)
Supplement: Supplementary file 2 — Dataset 1 [file 41598_2018_33162_MOESM2_ESM.zip › Data_S1/Intersect_otus13_14.R]

####Piro
otu13 <- read.csv("otu13.csv", head=T)
otu14 <- read.csv("otu14.csv", head=T)

otu13rs <- otu13[, 2:ncol(otu13)]
otu13.final <- data.frame(ID=otu13$ID, RS=rowSums(otu13rs))
otu13.final <- otu13.final[otu13.final$RS!=0, ]
nrow(otu13.final)

otu14rs <- otu14[, 2:ncol(otu14)]
otu14.final <- data.frame(ID=otu14$ID, RS=rowSums(otu14rs))
otu14.final <- otu14.final[otu14.final$RS!=0, ]
nrow(otu14.final)

Ntotal <- length(unique(c(otu13.final$ID, otu14.final$ID)))
Ntotal
Nshared <- length(intersect(otu13.final$ID, otu14.final$ID))
Nshared/Ntotal*100

### TRFLP
trflp13 <- read.csv("trflp2013.csv", sep=",", head=T, dec=".")
trflp14 <- read.csv("trflp2014.csv", sep=",", head=T, dec=".")

trflp13rs <- trflp13[, 2:ncol(trflp13)]
trflp13.final <- data.frame(ID=trflp13$Ponto, RS=rowSums(trflp13rs))
trflp13.final <- trflp13.final[trflp13.final$RS!=0, ]
nrow(trflp13.final)

trflp14rs <- trflp14[, 2:ncol(trflp14)]
trflp14.final <- data.frame(ID=trflp14$Ponto, RS=rowSums(trflp14rs))
trflp14.final <- trflp14.final[trflp14.final$RS!=0, ]
nrow(trflp14.final)

Ntotal.trflp <- length(unique(c(trflp13.final$ID, trflp14.final$ID)))
Ntotal.trflp
Nshared.trflp <- length(intersect(trflp13.final$ID, trflp14.final$ID))
Nshared.trflp/Ntotal.trflp*100
