# Supplementary material for: Influence of water quality on diversity and composition of fungal communities in a tropical river
Source: Sci Rep. 2018 Oct 4;8:14799. doi: 10.1038/s41598-018-33162-y (PMC6172213; doi:10.1038/s41598-018-33162-y)
Supplement: Supplementary file 2 — Dataset 1 [file 41598_2018_33162_MOESM2_ESM.zip › Data_S1/model_data.csv]

Sample	Ponto	Year	Diversity	Conductivity	Turbidity	Temperature	D_O	pH	Sodium	Potassium	Nitrate	Amoniacal_N	B_O_D	Total_P	Total_Al	Total_O_C	Dissol_Fe	Total_Fe
JPEP3600R1_13	1	2013	7.3568787919	45	14	20.2	7.8	7.1	1.35	1.3	0.71	0.1	2	25	66	1.48	0.47	1.5
JPEP3600R2_13	1	2013	6.5399901121	45	14	20.2	7.8	7.1	1.35	1.3	0.71	0.1	2	25	66	1.48	0.47	1.5
JPEP3600R3_13	1	2013	6.5882524178	45	14	20.2	7.8	7.1	1.35	1.3	0.71	0.1	2	25	66	1.48	0.47	1.5
PATO2900R1_13	2	2013	5.1909176331	95	3.5	21.1	7.1	7	10.04	3.92	1.24	0.1	2	83	121	2.68	854	1.7
PATO2900R2_13	2	2013	4.3351028481	95	3.5	21.1	7.1	7	10.04	3.92	1.24	0.1	2	83	121	2.68	854	1.7
PATO2900R3_13	2	2013	5.1193279384	95	3.5	21.1	7.1	7	10.04	3.92	1.24	0.1	2	83	121	2.68	854	1.7
PINH4500R1_13	3	2013	4.1687945503	522	25.8	21.61	1.5	6.87	41.3	10.2	0.2	17.1	55	2.2	0.55	38	0.44	1.85
PINH4500R2_13	3	2013	4.2444742811	522	25.8	21.61	1.5	6.87	41.3	10.2	0.2	17.1	55	2.2	0.55	38	0.44	1.85
PINH4500R3_13	3	2013	4.5412524937	522	25.8	21.61	1.5	6.87	41.3	10.2	0.2	17.1	55	2.2	0.55	38	0.44	1.85
TIET2400R1_13	4	2013	7.6243372095	655	17	20.2	0.8	7.4	45	11	0.1	22.1	14	1.74	8.53	13.7	0.1	8.12
TIET2400R2_13	4	2013	7.2438335345	655	17	20.2	0.8	7.4	45	11	0.1	22.1	14	1.74	8.53	13.7	0.1	8.12
TIET2400R3_13	4	2013	7.293341139	655	17	20.2	0.8	7.4	45	11	0.1	22.1	14	1.74	8.53	13.7	0.1	8.12
TIET2450R1_13	5	2013	6.8739162917	552	24	20.2	0.7	7.4	48.15	11.22	0.67	17.9	13	1.36	7.95	10.9	0.1	7.9
TIET2450R2_13	5	2013	7.1810800912	552	24	20.2	0.7	7.4	48.15	11.22	0.67	17.9	13	1.36	7.95	10.9	0.1	7.9
TIET2450R3_13	5	2013	7.4341135627	552	24	20.2	0.7	7.4	48.15	11.22	0.67	17.9	13	1.36	7.95	10.9	0.1	7.9
TIET4200R1_13	6	2013	7.7367271095	633	19.2	21.1	0.58	7.24	56.5	13.2	0.2	19.3	99	2.53	1.61	49.2	0.43	2.11
TIET4200R2_13	6	2013	6.8810289828	633	19.2	21.1	0.58	7.24	56.5	13.2	0.2	19.3	99	2.53	1.61	49.2	0.43	2.11
TIET4200R3_13	6	2013	6.3272789969	633	19.2	21.1	0.58	7.24	56.5	13.2	0.2	19.3	99	2.53	1.61	49.2	0.43	2.11
TIRG2900R1_13	7	2013	6.6509713048	646	18.4	21.41	0.53	7.27	42.3	10	0.2	19.1	136	3.12	1.45	46.6	0.89	2.94
TIRG2900R2_13	7	2013	6.6878824303	646	18.4	21.41	0.53	7.27	42.3	10	0.2	19.1	136	3.12	1.45	46.6	0.89	2.94
TIRG2900R3_13	7	2013	6.9465851063	646	18.4	21.41	0.53	7.27	42.3	10	0.2	19.1	136	3.12	1.45	46.6	0.89	2.94
JPEP3600R1_14	8	2014	5.8437636163	100	23	25.6	6.9	7.22	1.29	1.87	1.16	0.28	2	0.08	167	5.7	1.21	2.91
JPEP3600R2_14	8	2014	6.3456972467	100	23	25.6	6.9	7.22	1.29	1.87	1.16	0.28	2	0.08	167	5.7	1.21	2.91
JPEP3600R3_14	8	2014	5.9112795129	100	23	25.6	6.9	7.22	1.29	1.87	1.16	0.28	2	0.08	167	5.7	1.21	2.91
PATO2900R1_14	9	2014	5.9454755258	90	17	25.6	2.4	6.6	16	4.29	1	0.21	3	0.37	0.05	10.4	1.5	2.28
PATO2900R2_14	9	2014	5.9702480404	90	17	25.6	2.4	6.6	16	4.29	1	0.21	3	0.37	0.05	10.4	1.5	2.28
PATO2900R3_14	9	2014	5.5594677454	90	17	25.6	2.4	6.6	16	4.29	1	0.21	3	0.37	0.05	10.4	1.5	2.28
PINH4500R1_14	10	2014	6.4056274595	309	101	25.4	0.7	6.8	13.8	5.6	0.2	4.7	46	0.53	10.1	17.4	0.4	5.2
PINH4500R2_14	10	2014	5.4060299679	309	101	25.4	0.7	6.8	13.8	5.6	0.2	4.7	46	0.53	10.1	17.4	0.4	5.2
PINH4500R3_14	10	2014	6.1895667528	309	101	25.4	0.7	6.8	13.8	5.6	0.2	4.7	46	0.53	10.1	17.4	0.4	5.2
TIET2400R1_14	11	2014	5.8262329313	264.9	150	25.5	1.6	6.7	36.9	10.1	2.1	3.15	36	1.27	12.8	25.4	0.1	7.93
TIET2400R2_14	11	2014	5.3592869555	264.9	150	25.5	1.6	6.7	36.9	10.1	2.1	3.15	36	1.27	12.8	25.4	0.1	7.93
TIET2400R3_14	11	2014	6.0770666696	264.9	150	25.5	1.6	6.7	36.9	10.1	2.1	3.15	36	1.27	12.8	25.4	0.1	7.93
TIET2450R1_14	12	2014	5.4949553968	225	180	26.8	1.8	6.8	28.2	8.14	1.77	3.2	33	1.26	8.71	19.5	0.1	4.16
TIET2450R2_14	12	2014	5.3817067372	225	180	26.8	1.8	6.8	28.2	8.14	1.77	3.2	33	1.26	8.71	19.5	0.1	4.16
TIET2450R3_14	12	2014	5.7869114463	225	180	26.8	1.8	6.8	28.2	8.14	1.77	3.2	33	1.26	8.71	19.5	0.1	4.16
TIET4200R1_14	13	2014	5.5145008857	448	18.7	26.4	0.71	7.14	42.2	9.88	0.2	9.34	31	0.96	1.49	27.2	0.97	2.27
TIET4200R2_14	13	2014	7.4111894785	448	18.7	26.4	0.71	7.14	42.2	9.88	0.2	9.34	31	0.96	1.49	27.2	0.97	2.27
TIET4200R3_14	13	2014	7.1574387189	448	18.7	26.4	0.71	7.14	42.2	9.88	0.2	9.34	31	0.96	1.49	27.2	0.97	2.27
TIRG2900R1_14	14	2014	7.2645559085	475	14.7	27.3	1.02	7.28	32.8	8.63	0.2	12.6	23	1.2	1.93	20.9	0.5	3.26
TIRG2900R2_14	14	2014	6.4411347813	475	14.7	27.3	1.02	7.28	32.8	8.63	0.2	12.6	23	1.2	1.93	20.9	0.5	3.26
TIRG2900R3_14	14	2014	7.0097728358	475	14.7	27.3	1.02	7.28	32.8	8.63	0.2	12.6	23	1.2	1.93	20.9	0.5	3.26
