# Supplementary material for: Influence of water quality on diversity and composition of fungal communities in a tropical river
Source: Sci Rep. 2018 Oct 4;8:14799. doi: 10.1038/s41598-018-33162-y (PMC6172213; doi:10.1038/s41598-018-33162-y)
Supplement: Supplementary file 2 — Dataset 1 [file 41598_2018_33162_MOESM2_ESM.zip › Data_S1/scores.csv]

	NMDS1	NMDS2
PINH4500R2_13	-0.595578275732142	-0.180626854438707
TIET4200R1_13	0.13279226752173	-0.726762232297866
TIRG2900R1_14	-0.0755007740067522	0.115155805790749
PINH4500R3_14	-0.472761676628893	-0.136644513346379
PINH4500R1_14	-0.443544582359051	-0.0594638174103323
TIRG2900R2_14	-0.149220706287668	0.0668286734307309
JPEP3600R1_13	-0.995442909304713	-0.541778256745458
TIET2400R2_13	0.929174413611532	0.458957132850185
TIET2400R1_13	0.945744801472186	0.339260232640873
JPEP3600R3_13	-0.956012150928322	-0.519414724525776
TIET4200R3_14	-0.0609677726332741	-0.426150544202603
TIET4200R2_14	0.0134759582893353	-0.496226204125335
TIET2450R2_13	0.766007279472353	0.342576550601977
TIRG2900R3_14	-0.14811275632418	-0.0183035088869091
TIET2400R3_14	-0.174775871643602	0.954686174049002
PATO2900R2_13	-1.36880468377624	0.479021873607522
JPEP3600R2_13	-0.936160294446293	-0.458140743076553
PATO2900R3_14	-1.13721811191557	0.313327686989746
PATO2900R2_14	-1.33028602459081	0.812769397020637
JPEP3600R2_14	-0.846411601382681	0.183355302673865
JPEP3600R1_14	-0.89167401925352	0.18982055800334
JPEP3600R3_14	-1.00990107106333	0.578275886625038
TIET2450R2_14	-0.935818813996337	0.904959536053753
TIET2450R3_13	0.694783970462167	0.227737413619717
TIET4200R2_13	0.227162863409286	-0.657382898481702
TIRG2900R1_13	0.673360026523145	-0.357113087527113
TIET4200R3_13	0.252661447539795	-0.690299551790116
TIRG2900R2_13	0.728785294377828	-0.393426180409167
TIRG2900R3_13	0.723349321028797	-0.342176628836546
TIET4200R1_14	-0.0385784752243184	-0.599336691251145
PINH4500R1_13	-0.566904206765815	-0.00680683209597358
PINH4500R3_13	-0.488965873208158	-0.308052930215716
TIET2450R1_13	0.746640079052355	0.375818130922869
TIET2400R3_13	0.757628962620553	0.471347093054635
PATO2900R3_13	-2.23535975131287	-0.482342580141738
TIET2400R1_14	-0.207303799669405	1.03621351295416
PATO2900R1_13	-1.36805386923929	0.619200102632686
PINH4500R2_14	-0.588677747248427	0.102603612544275
TIET2450R3_14	-0.214620374783982	1.02580096069947
TIET2450R1_14	-0.297242249417851	1.20615631460226
TIET2400R2_14	-0.102076662388823	1.04363456196012
PATO2900R1_14	-1.17114944527305	0.183831823153847
